# Supplementary material for: Banded mongooses avoid inbreeding when mating with members of the same natal group
Source: Mol Ecol. 2015 Jun 11;24(14):3738–51. doi: 10.1111/mec.13253 (PMC5008155; doi:10.1111/mec.13253)
Supplement: Supplementary file 2 — Appendix S2 Observed and expected heterozygosities, allele frequencies and Fis from Genepop 4.3. [file MEC-24-3738-s002.txt]

Genepop version 4.3, Basic data for each locus in each population

File: gene_data.txt ("mongoose genotypes")

Number of populations detected : 1
Number of loci detected        : 43

'Expected' numbers of homozygotes or heterozygotes
are computed using Levene's correction

Fis: computed as in Weir & Cockerham (1984);
also as in Robertson & Hill (1984).
=============================================
  Detailed analyses
=============================================

 Pop: IR   Locus: Mon16
-----------------------------------------

     Genotypic matrix:
       154 158 160 162 164 166
        ________________________
    154  14
    158  29  16
    160  56  38  73
    162  18  19  46  12
    164 161 110 409 111 664
    166   0   1   0   0   0   0

    Genotypes  Obs.      Expected
   154 , 154    14      11.9578
   158 , 154    29      18.8202
   158 , 158    16       7.3476
   160 , 154    56      57.1179
   160 , 158    38      44.7945
   160 , 160    73      67.8764
   162 , 154    18      17.9161
   162 , 158    19      14.0507
   162 , 160    46      42.6428
   162 , 162    12       6.6572
   164 , 154    161    174.1480
   164 , 158    110    136.5750
   164 , 160    409    414.4962
   164 , 162    111    130.0146
   164 , 164    664    631.5849
   166 , 154    0        0.0822
   166 , 158    1        0.0645
   166 , 160    0        0.1956
   166 , 162    0        0.0614
   166 , 164    0        0.5964
   166 , 166    0        0.0000


    Expected number of homozygotes  : 725.4239
    Observed number of homozygotes  : 779
    Expected number of heterozygotes: 1051.5761
    Observed number of heterozygotes: 998


    Allele frequencies and Fis:
    -------------------------------------------------------
                                           Fis
                                           ----------------
    Allele     Sample count     Frequency   W&C      R&H
     154           292            0.0822    0.0152
     158           229            0.0644    0.0808
     160           695            0.1956    0.0183
     162           218            0.0613    0.0522
     164           2119           0.5962    0.0758
     166           1              0.0003   -0.0000
    Tot            3554                     0.0510   0.0368
    -------------------------------------------------------

 Pop: IR   Locus: Mon17
-----------------------------------------

     Genotypic matrix:
       108 110 112 114
        ________________
    108 708
    110 545  94
    112   5   2   0
    114 277 100   3  45

    Genotypes  Obs.      Expected
   108 , 108    708    706.8887
   110 , 108    545    526.5406
   110 , 110    94      97.8901
   112 , 108    5        6.3059
   112 , 110    2        2.3475
   112 , 112    0        0.0127
   114 , 108    277    296.3762
   114 , 110    100    110.3317
   114 , 112    3        1.3213
   114 , 114    45      30.9854


    Expected number of homozygotes  : 835.7768
    Observed number of homozygotes  : 847
    Expected number of heterozygotes: 943.2232
    Observed number of heterozygotes: 932


    Allele frequencies and Fis:
    -------------------------------------------------------
                                           Fis
                                           ----------------
    Allele     Sample count     Frequency   W&C      R&H
     108           2243           0.6304    0.0027
     110           835            0.2347   -0.0122
     112           10             0.0028   -0.0025
     114           470            0.1321    0.0687
    Tot            3558                     0.0119   0.0163
    -------------------------------------------------------

 Pop: IR   Locus: Mon25
-----------------------------------------

     Genotypic matrix:
       124 128 136 138 140 142 146 150
        ________________________________
    124   3
    128  12  20
    136   7  23  19
    138   0   0   1   0
    140  18 135 123   0 474
    142   1   0   1   0  17   0
    146  31  78 106   0 490  22 188
    150   0   0   2   0   4   0   4   0

    Genotypes  Obs.      Expected
   124 , 124    3        0.7802
   128 , 124    12       6.0725
   128 , 128    20      11.6188
   136 , 124    7        6.3466
   136 , 128    23      24.3711
   136 , 136    19      12.6933
   138 , 124    0        0.0211
   138 , 128    0        0.0810
   138 , 136    1        0.0846
   138 , 138    0        0.0000
   140 , 124    18      36.5828
   140 , 128    135    140.4779
   140 , 136    123    146.8189
   140 , 138    0        0.4878
   140 , 140    474    422.8971
   142 , 124    1        0.8645
   142 , 128    0        3.3197
   142 , 136    1        3.4695
   142 , 138    0        0.0115
   142 , 140    17      19.9986
   142 , 142    0        0.2305
   146 , 124    31      23.3413
   146 , 128    78      89.6306
   146 , 136    106     93.6764
   146 , 138    0        0.3112
   146 , 140    490    539.9620
   146 , 142    22      12.7599
   146 , 146    188    172.1032
   150 , 124    0        0.2109
   150 , 128    0        0.8097
   150 , 136    2        0.8462
   150 , 138    0        0.0028
   150 , 140    4        4.8777
   150 , 142    0        0.1153
   150 , 146    4        3.1122
   150 , 150    0        0.0127


    Expected number of homozygotes  : 620.3357
    Observed number of homozygotes  : 704
    Expected number of heterozygotes: 1158.6643
    Observed number of heterozygotes: 1075


    Allele frequencies and Fis:
    -------------------------------------------------------
                                           Fis
                                           ----------------
    Allele     Sample count     Frequency   W&C      R&H
     124           75             0.0211    0.0605
     128           288            0.0809    0.0633
     136           301            0.0846    0.0458
     138           1              0.0003    0.0000
     140           1735           0.4876    0.1150
     142           41             0.0115   -0.0114
     146           1107           0.3111    0.0417
     150           10             0.0028   -0.0025
    Tot            3558                     0.0722   0.0333
    -------------------------------------------------------

 Pop: IR   Locus: Mon41
-----------------------------------------

     Genotypic matrix:
       177 179 183
        ____________
    177 205
    179  30   1
    183 757  88 695

    Genotypes  Obs.      Expected
   177 , 177    205    201.5787
   179 , 177    30      40.4506
   179 , 179    1        2.0107
   183 , 177    757    753.3920
   183 , 179    88      75.5280
   183 , 183    695    703.0400


    Expected number of homozygotes  : 906.6294
    Observed number of homozygotes  : 901
    Expected number of heterozygotes: 869.3706
    Observed number of heterozygotes: 875


    Allele frequencies and Fis:
    -------------------------------------------------------
                                           Fis
                                           ----------------
    Allele     Sample count     Frequency   W&C      R&H
     177           1197           0.3370    0.0086
     179           120            0.0338   -0.0174
     183           2235           0.6292   -0.0194
    Tot            3552                    -0.0065  -0.0092
    -------------------------------------------------------

 Pop: IR   Locus: Mon69
-----------------------------------------

     Genotypic matrix:
       207 209 211 215 217 220 222 224 226
        ____________________________________
    207   1
    209   0   5
    211   0   0   0
    215   8  33   0 204
    217   7  38   0 463 330
    220   0   4   1 164 184  23
    222   0   3   0  41 121  11  21
    224   0   0   0   0   2   0   0   0
    226   1   2   0  46  39  18   0   0   4

    Genotypes  Obs.      Expected
   207 , 207    1        0.0431
   209 , 207    0        0.4567
   209 , 209    5        1.1291
   211 , 207    0        0.0051
   211 , 209    0        0.0254
   211 , 211    0        0.0000
   215 , 207    8        5.9019
   215 , 209    33      29.5094
   215 , 211    0        0.3279
   215 , 215    204    190.4999
   217 , 207    7        7.6831
   217 , 209    38      38.4156
   217 , 211    0        0.4268
   217 , 215    463    496.4144
   217 , 217    330    322.9041
   220 , 207    0        2.1720
   220 , 209    4       10.8599
   220 , 211    1        0.1207
   220 , 215    164    140.3338
   220 , 217    184    182.6873
   220 , 220    23      25.7621
   222 , 207    0        1.1063
   222 , 209    3        5.5314
   222 , 211    0        0.0615
   222 , 215    41      71.4784
   222 , 217    121     93.0510
   222 , 220    11      26.3050
   222 , 222    21       6.6685
   224 , 207    0        0.0101
   224 , 209    0        0.0507
   224 , 211    0        0.0006
   224 , 215    0        0.6558
   224 , 217    2        0.8537
   224 , 220    0        0.2413
   224 , 222    0        0.1229
   224 , 224    0        0.0003
   226 , 207    1        0.5785
   226 , 209    2        2.8926
   226 , 211    0        0.0321
   226 , 215    46      37.3786
   226 , 217    39      48.6597
   226 , 220    18      13.7559
   226 , 222    0        7.0065
   226 , 224    0        0.0643
   226 , 226    4        1.8159


    Expected number of homozygotes  : 548.8229
    Observed number of homozygotes  : 588
    Expected number of heterozygotes: 1225.1771
    Observed number of heterozygotes: 1186


    Allele frequencies and Fis:
    -------------------------------------------------------
                                           Fis
                                           ----------------
    Allele     Sample count     Frequency   W&C      R&H
     207           18             0.0051    0.1069
     209           90             0.0254    0.0883
     211           1              0.0003    0.0000
     215           1163           0.3278    0.0345
     217           1514           0.4267    0.0164
     220           428            0.1206   -0.0147
     222           218            0.0614    0.1401
     224           2              0.0006   -0.0003
     226           114            0.0321    0.0396
    Tot            3548                     0.0320   0.0477
    -------------------------------------------------------

 Pop: IR   Locus: Mon19
-----------------------------------------

     Genotypic matrix:
       185 187 189 191 193 195
        ________________________
    185  39
    187 150 130
    189  20  18   2
    191  49  63  11   7
    193  93 190  18  42  73
    195 124 323  18  53 192 163

    Genotypes  Obs.      Expected
   185 , 185    39      37.0861
   187 , 185    150    145.1634
   187 , 187    130    141.6332
   189 , 185    20      12.8681
   189 , 187    18      25.1353
   189 , 189    2        1.1015
   191 , 185    49      33.5437
   191 , 187    63      65.5212
   191 , 189    11       5.8082
   191 , 191    7        7.5376
   193 , 185    93      98.4624
   193 , 187    190    192.3274
   193 , 189    18      17.0489
   193 , 191    42      44.4422
   193 , 193    73      65.1308
   195 , 185    124    149.7902
   195 , 187    323    292.5862
   195 , 189    18      25.9364
   195 , 191    53      67.6096
   195 , 193    192    198.4574
   195 , 195    163    150.8101


    Expected number of homozygotes  : 403.2993
    Observed number of homozygotes  : 414
    Expected number of heterozygotes: 1374.7007
    Observed number of heterozygotes: 1364


    Allele frequencies and Fis:
    -------------------------------------------------------
                                           Fis
                                           ----------------
    Allele     Sample count     Frequency   W&C      R&H
     185           514            0.1445    0.0087
     187           1004           0.2823   -0.0323
     189           89             0.0250    0.0207
     191           232            0.0652   -0.0050
     193           681            0.1915    0.0286
     195           1036           0.2913    0.0332
    Tot            3556                     0.0078   0.0093
    -------------------------------------------------------

 Pop: IR   Locus: Mon32
-----------------------------------------

     Genotypic matrix:
       101 108 112
        ____________
    101 538
    108  87   3
    112 784  56 310

    Genotypes  Obs.      Expected
   101 , 101    538    532.8920
   108 , 101    87      81.6042
   108 , 108    3        3.1015
   112 , 101    784    799.6118
   112 , 108    56      61.1927
   112 , 112    310    299.5977


    Expected number of homozygotes  : 835.5913
    Observed number of homozygotes  : 851
    Expected number of heterozygotes: 942.4087
    Observed number of heterozygotes: 927


    Allele frequencies and Fis:
    -------------------------------------------------------
                                           Fis
                                           ----------------
    Allele     Sample count     Frequency   W&C      R&H
     101           1947           0.5475    0.0116
     108           149            0.0419   -0.0014
     112           1460           0.4106    0.0242
    Tot            3556                     0.0164   0.0091
    -------------------------------------------------------

 Pop: IR   Locus: Mon38
-----------------------------------------

     Genotypic matrix:
       286 288 290 292 294
        ____________________
    286 108
    288   0   0
    290 709   2 801
    292   1   0   0   0
    294  38   0 105   0   8

    Genotypes  Obs.      Expected
   286 , 286    108    131.0093
   288 , 286    0        0.5442
   288 , 288    0        0.0003
   290 , 286    709    657.9035
   290 , 288    2        1.3649
   290 , 290    801    824.7680
   292 , 286    1        0.2721
   292 , 288    0        0.0006
   292 , 290    0        0.6825
   292 , 292    0        0.0000
   294 , 286    38      43.2616
   294 , 288    0        0.0898
   294 , 290    105    108.5131
   294 , 292    0        0.0449
   294 , 294    8        3.5453


    Expected number of homozygotes  : 959.3229
    Observed number of homozygotes  : 917
    Expected number of heterozygotes: 812.6771
    Observed number of heterozygotes: 855


    Allele frequencies and Fis:
    -------------------------------------------------------
                                           Fis
                                           ----------------
    Allele     Sample count     Frequency   W&C      R&H
     286           964            0.2720   -0.0656
     288           2              0.0006   -0.0003
     290           2418           0.6823   -0.0619
     292           1              0.0003    0.0000
     294           159            0.0449    0.0587
    Tot            3544                    -0.0521  -0.0029
    -------------------------------------------------------

 Pop: IR   Locus: Mon65
-----------------------------------------

     Genotypic matrix:
       148 157
        ________
    148 567
    157 876 336

    Genotypes  Obs.      Expected
   148 , 148    567    567.6258
   157 , 148    876    874.7484
   157 , 157    336    336.6258


    Expected number of homozygotes  : 904.2516
    Observed number of homozygotes  : 903
    Expected number of heterozygotes: 874.7484
    Observed number of heterozygotes: 876


    Allele frequencies and Fis:
    -------------------------------------------------------
                                           Fis
                                           ----------------
    Allele     Sample count     Frequency   W&C      R&H
     148           2010           0.5649   -0.0014
     157           1548           0.4351   -0.0014
    Tot            3558                    -0.0014  -0.0014
    -------------------------------------------------------

 Pop: IR   Locus: Mon66
-----------------------------------------

     Genotypic matrix:
        89  94
        ________
    89 622
    94 781 378

    Genotypes  Obs.      Expected
    89 , 89     622    575.4844
    94 , 89     781    874.0312
    94 , 94     378    331.4844


    Expected number of homozygotes  : 906.9688
    Observed number of homozygotes  : 1000
    Expected number of heterozygotes: 874.0312
    Observed number of heterozygotes: 781


    Allele frequencies and Fis:
    -------------------------------------------------------
                                           Fis
                                           ----------------
    Allele     Sample count     Frequency   W&C      R&H
     89            2025           0.5685    0.1065
     94            1537           0.4315    0.1065
    Tot            3562                     0.1065   0.1065
    -------------------------------------------------------

 Pop: IR   Locus: Mon67
-----------------------------------------

     Genotypic matrix:
       166 174 176 185
        ________________
    166   1
    174 1011591
    176   0  86   0
    185   0   1   0   0

    Genotypes  Obs.      Expected
   166 , 166    1        1.4760
   174 , 166    101     97.5302
   174 , 174    1591  1595.0450
   176 , 166    0        2.4889
   176 , 174    86      81.4330
   176 , 176    0        1.0270
   185 , 166    0        0.0289
   185 , 174    1        0.9469
   185 , 176    0        0.0242
   185 , 185    0        0.0000


    Expected number of homozygotes  : 1597.5479
    Observed number of homozygotes  : 1592
    Expected number of heterozygotes: 182.4521
    Observed number of heterozygotes: 188


    Allele frequencies and Fis:
    -------------------------------------------------------
                                           Fis
                                           ----------------
    Allele     Sample count     Frequency   W&C      R&H
     166           103            0.0289   -0.0095
     174           3370           0.9466   -0.0450
     176           86             0.0242   -0.0245
     185           1              0.0003   -0.0000
    Tot            3560                    -0.0304  -0.0118
    -------------------------------------------------------

 Pop: IR   Locus: Mon68
-----------------------------------------

     Genotypic matrix:
       231 233 235 251
        ________________
    231 133
    233 312 603
    235 112 409  52
    251  84  53  12   1

    Genotypes  Obs.      Expected
   231 , 231    133     84.4821
   233 , 231    312    432.7930
   233 , 233    603    553.2929
   235 , 231    112    139.2369
   235 , 233    409    356.1875
   235 , 235    52      57.2059
   251 , 231    84      33.0059
   251 , 233    53      84.4338
   251 , 235    12      27.1638
   251 , 251    1        3.1982


    Expected number of homozygotes  : 698.1790
    Observed number of homozygotes  : 789
    Expected number of heterozygotes: 1072.8210
    Observed number of heterozygotes: 982


    Allele frequencies and Fis:
    -------------------------------------------------------
                                           Fis
                                           ----------------
    Allele     Sample count     Frequency   W&C      R&H
     231           774            0.2185    0.1604
     233           1980           0.5590    0.1139
     235           637            0.1798   -0.0199
     251           151            0.0426   -0.0304
    Tot            3542                     0.0847   0.0434
    -------------------------------------------------------

 Pop: IR   Locus: Mon70
-----------------------------------------

     Genotypic matrix:
       211 213 215 217 219
        ____________________
    211 130
    213   0   0
    215 209   3 138
    217 221   0 209 128
    219 233   0 168 216 119

    Genotypes  Obs.      Expected
   211 , 211    130    119.9614
   213 , 211    0        0.7807
   213 , 213    0        0.0008
   215 , 211    209    225.0902
   215 , 213    3        0.7316
   215 , 215    138    105.3510
   217 , 211    221    234.7184
   217 , 213    0        0.7629
   217 , 215    209    219.9690
   217 , 217    128    114.5619
   219 , 211    233    222.4880
   219 , 213    0        0.7231
   219 , 215    168    208.5072
   219 , 217    216    217.4260
   219 , 219    119    102.9278


    Expected number of homozygotes  : 442.8029
    Observed number of homozygotes  : 515
    Expected number of heterozygotes: 1331.1971
    Observed number of heterozygotes: 1259


    Allele frequencies and Fis:
    -------------------------------------------------------
                                           Fis
                                           ----------------
    Allele     Sample count     Frequency   W&C      R&H
     211           923            0.2601    0.0294
     213           3              0.0008   -0.0006
     215           865            0.2438    0.0998
     217           902            0.2542    0.0400
     219           855            0.2410    0.0495
    Tot            3548                     0.0542   0.0410
    -------------------------------------------------------

 Pop: IR   Locus: Mon29
-----------------------------------------

     Genotypic matrix:
       182 183
        ________
    1821175
    183 492  93

    Genotypes  Obs.      Expected
   182 , 182    1175  1147.2182
   183 , 182    492    547.5635
   183 , 183    93      65.2182


    Expected number of homozygotes  : 1212.4365
    Observed number of homozygotes  : 1268
    Expected number of heterozygotes: 547.5635
    Observed number of heterozygotes: 492


    Allele frequencies and Fis:
    -------------------------------------------------------
                                           Fis
                                           ----------------
    Allele     Sample count     Frequency   W&C      R&H
     182           2842           0.8074    0.1015
     183           678            0.1926    0.1015
    Tot            3520                     0.1015   0.1015
    -------------------------------------------------------

 Pop: IR   Locus: Mon31
-----------------------------------------

     Genotypic matrix:
        97  99 105 108 109
        ____________________
    97 434
    99  60   4
    105 243   6  36
    108   1   0   0   0
    109 651  43 129   0 172

    Genotypes  Obs.      Expected
    97 , 97     434    466.8971
    99 , 97     60      59.9637
    99 , 99     4        1.9078
   105 , 97     243    230.6297
   105 , 99     6       14.8018
   105 , 105    36      28.4017
   108 , 97     1        0.5125
   108 , 99     0        0.0329
   108 , 105    0        0.1265
   108 , 108    0        0.0000
   109 , 97     651    598.0998
   109 , 99     43      38.3860
   109 , 105    129    147.6385
   109 , 108    0        0.3281
   109 , 109    172    191.2738


    Expected number of homozygotes  : 688.4805
    Observed number of homozygotes  : 646
    Expected number of heterozygotes: 1090.5195
    Observed number of heterozygotes: 1133


    Allele frequencies and Fis:
    -------------------------------------------------------
                                           Fis
                                           ----------------
    Allele     Sample count     Frequency   W&C      R&H
     97            1823           0.5124   -0.0740
     99            117            0.0329    0.0370
     105           450            0.1265    0.0387
     108           1              0.0003    0.0000
     109           1167           0.3280   -0.0492
    Tot            3558                    -0.0390   0.0001
    -------------------------------------------------------

 Pop: IR   Locus: Mon35
-----------------------------------------

     Genotypic matrix:
       162 169 173 175
        ________________
    162 696
    169 642 147
    173 168  56  11
    175  33  12   6   3

    Genotypes  Obs.      Expected
   162 , 162    696    703.8328
   169 , 162    642    632.6304
   169 , 169    147    141.9526
   173 , 162    168    158.7877
   173 , 169    56      71.3301
   173 , 173    11       8.9163
   175 , 162    33      35.9163
   175 , 169    12      16.1342
   175 , 173    6        4.0496
   175 , 175    3        0.4500


    Expected number of homozygotes  : 855.1517
    Observed number of homozygotes  : 857
    Expected number of heterozygotes: 918.8483
    Observed number of heterozygotes: 917


    Allele frequencies and Fis:
    -------------------------------------------------------
                                           Fis
                                           ----------------
    Allele     Sample count     Frequency   W&C      R&H
     162           2235           0.6299   -0.0189
     169           1004           0.2830    0.0140
     173           252            0.0710    0.0178
     175           57             0.0161    0.0909
    Tot            3548                     0.0020   0.0364
    -------------------------------------------------------

 Pop: IR   Locus: Mon36
-----------------------------------------

     Genotypic matrix:
       212 214 218 224
        ________________
    212 342
    214 557 268
    218 248 141  43
    224  65  80  27   6

    Genotypes  Obs.      Expected
   212 , 212    342    339.6231
   214 , 212    557    574.7132
   214 , 214    268    242.7923
   218 , 212    248    219.5632
   218 , 214    141    185.6538
   218 , 218    43      35.3929
   224 , 212    65      80.4773
   224 , 214    80      68.0484
   224 , 218    27      25.9972
   224 , 224    6        4.7385


    Expected number of homozygotes  : 622.5469
    Observed number of homozygotes  : 659
    Expected number of heterozygotes: 1154.4531
    Observed number of heterozygotes: 1118


    Allele frequencies and Fis:
    -------------------------------------------------------
                                           Fis
                                           ----------------
    Allele     Sample count     Frequency   W&C      R&H
     212           1554           0.4373    0.0054
     214           1314           0.3697    0.0609
     218           502            0.1412    0.0353
     224           184            0.0518    0.0145
    Tot            3554                     0.0316   0.0285
    -------------------------------------------------------

 Pop: IR   Locus: Mon42
-----------------------------------------

     Genotypic matrix:
       112 114 120 122 124
        ____________________
    112   0
    114   0 436
    120   0 238  38
    122   1 169  42  42
    124   0 441 107 142 121

    Genotypes  Obs.      Expected
   112 , 112    0        0.0000
   114 , 112    0        0.4841
   114 , 114    436    416.0822
   120 , 112    0        0.1303
   120 , 114    238    224.1373
   120 , 120    38      30.1022
   122 , 112    1        0.1233
   122 , 114    169    212.0349
   122 , 120    42      57.0768
   122 , 122    42      26.9358
   124 , 112    0        0.2623
   124 , 114    441    451.1793
   124 , 120    107    121.4512
   124 , 122    142    114.8933
   124 , 124    121    122.1070


    Expected number of homozygotes  : 595.2271
    Observed number of homozygotes  : 637
    Expected number of heterozygotes: 1181.7729
    Observed number of heterozygotes: 1140


    Allele frequencies and Fis:
    -------------------------------------------------------
                                           Fis
                                           ----------------
    Allele     Sample count     Frequency   W&C      R&H
     112           1              0.0003   -0.0000
     114           1720           0.4840    0.0449
     120           463            0.1303    0.0392
     122           438            0.1232    0.0785
     124           932            0.2622   -0.0032
    Tot            3554                     0.0354   0.0309
    -------------------------------------------------------

 Pop: IR   Locus: Mon49
-----------------------------------------

     Genotypic matrix:
       139 142 146 149
        ________________
    1391305
    142 115   5
    146  12   0   0
    149 311   4   3  25

    Genotypes  Obs.      Expected
   139 , 139    1305  1304.7564
   142 , 139    115    110.4782
   142 , 142    5        2.3198
   146 , 139    12      12.8463
   146 , 142    0        0.5437
   146 , 146    0        0.0295
   149 , 139    311    315.1627
   149 , 142    4       13.3386
   149 , 146    3        1.5510
   149 , 149    25      18.9739


    Expected number of homozygotes  : 1326.0795
    Observed number of homozygotes  : 1335
    Expected number of heterozygotes: 453.9205
    Observed number of heterozygotes: 445


    Allele frequencies and Fis:
    -------------------------------------------------------
                                           Fis
                                           ----------------
    Allele     Sample count     Frequency   W&C      R&H
     139           3048           0.8562    0.0011
     142           129            0.0362    0.0431
     146           15             0.0042   -0.0040
     149           368            0.1034    0.0365
    Tot            3560                     0.0197   0.0235
    -------------------------------------------------------

 Pop: IR   Locus: Mon9
-----------------------------------------

     Genotypic matrix:
       275 277 281 289 291 293 296
        ____________________________
    275  30
    277 114 167
    281  15  13   0
    289   2   5   0   0
    291  12  39   3   0   9
    293 195 497  44   8  60 550
    296   0   1   0   0   0   2   0

    Genotypes  Obs.      Expected
   275 , 275    30      22.3741
   277 , 275    114    113.0541
   277 , 277    167    142.3118
   281 , 275    15       8.4537
   281 , 277    13      21.3042
   281 , 281    0        0.7859
   289 , 275    2        1.6907
   289 , 277    5        4.2608
   289 , 281    0        0.3186
   289 , 289    0        0.0297
   291 , 275    12      14.8785
   291 , 277    39      37.4953
   291 , 281    3        2.8037
   291 , 289    0        0.5607
   291 , 291    9        2.4486
   293 , 275    195    214.8366
   293 , 277    497    541.4098
   293 , 281    44      40.4843
   293 , 289    8        8.0969
   293 , 291    60      71.2523
   293 , 293    550    514.1504
   296 , 275    0        0.3381
   296 , 277    1        0.8522
   296 , 281    0        0.0637
   296 , 289    0        0.0127
   296 , 291    0        0.1121
   296 , 293    2        1.6194
   296 , 296    0        0.0008


    Expected number of homozygotes  : 682.1014
    Observed number of homozygotes  : 756
    Expected number of heterozygotes: 1083.8986
    Observed number of heterozygotes: 1010


    Allele frequencies and Fis:
    -------------------------------------------------------
                                           Fis
                                           ----------------
    Allele     Sample count     Frequency   W&C      R&H
     275           398            0.1127    0.0432
     277           1003           0.2840    0.0688
     281           75             0.0212   -0.0214
     289           15             0.0042   -0.0040
     291           132            0.0374    0.1031
     293           1906           0.5396    0.0817
     296           3              0.0008   -0.0006
    Tot            3532                     0.0682   0.0332
    -------------------------------------------------------

 Pop: IR   Locus: A226
-----------------------------------------

     Genotypic matrix:
       134 138 140
        ____________
    1341371
    138 338  35
    140   2   0   0

    Genotypes  Obs.      Expected
   134 , 134    1371  1360.0175
   138 , 134    338    360.1994
   138 , 138    35      23.7834
   140 , 134    2        1.7657
   140 , 138    0        0.2337
   140 , 140    0        0.0003


    Expected number of homozygotes  : 1383.8012
    Observed number of homozygotes  : 1406
    Expected number of heterozygotes: 362.1988
    Observed number of heterozygotes: 340


    Allele frequencies and Fis:
    -------------------------------------------------------
                                           Fis
                                           ----------------
    Allele     Sample count     Frequency   W&C      R&H
     134           3082           0.8826    0.0607
     138           408            0.1168    0.0623
     140           2              0.0006   -0.0003
    Tot            3492                     0.0613   0.0309
    -------------------------------------------------------

 Pop: IR   Locus: A248
-----------------------------------------

     Genotypic matrix:
       140 142 144 147
        ________________
    1401137
    142   1   0
    144 433   0  57
    147  57   0  20   1

    Genotypes  Obs.      Expected
   140 , 140    1137  1120.2668
   142 , 140    1        0.8106
   142 , 142    0        0.0000
   144 , 140    433    459.6174
   144 , 142    0        0.1662
   144 , 144    57      47.0422
   147 , 140    57      64.0384
   147 , 142    0        0.0232
   147 , 144    20      13.1319
   147 , 147    1        0.9033


    Expected number of homozygotes  : 1168.2123
    Observed number of homozygotes  : 1195
    Expected number of heterozygotes: 537.7877
    Observed number of heterozygotes: 511


    Allele frequencies and Fis:
    -------------------------------------------------------
                                           Fis
                                           ----------------
    Allele     Sample count     Frequency   W&C      R&H
     140           2765           0.8104    0.0638
     142           1              0.0003    0.0000
     144           567            0.1662    0.0421
     147           79             0.0232    0.0025
    Tot            3412                     0.0498   0.0166
    -------------------------------------------------------

 Pop: IR   Locus: Ag6
-----------------------------------------

     Genotypic matrix:
       143 145 147 149 152
        ____________________
    143  74
    145 409 716
    147  18  52   4
    149  15  56   0   3
    152  34 175   3   3  26

    Genotypes  Obs.      Expected
   143 , 143    74      61.2208
   145 , 143    409    417.4413
   145 , 145    716    710.1184
   147 , 143    18      15.9194
   147 , 145    52      54.1871
   147 , 147    4        1.0205
   149 , 143    15      15.7228
   149 , 145    56      53.5181
   149 , 147    0        2.0409
   149 , 149    3        0.9953
   152 , 143    34      52.4750
   152 , 145    175    178.6167
   152 , 147    3        6.8117
   152 , 149    3        6.7276
   152 , 152    26      11.1846


    Expected number of homozygotes  : 784.5395
    Observed number of homozygotes  : 823
    Expected number of heterozygotes: 803.4605
    Observed number of heterozygotes: 765


    Allele frequencies and Fis:
    -------------------------------------------------------
                                           Fis
                                           ----------------
    Allele     Sample count     Frequency   W&C      R&H
     143           624            0.1965    0.0510
     145           2124           0.6688    0.0167
     147           81             0.0255    0.0755
     149           80             0.0252    0.0514
     152           267            0.0841    0.1212
    Tot            3176                     0.0479   0.0703
    -------------------------------------------------------

 Pop: IR   Locus: Hj35
-----------------------------------------

     Genotypic matrix:
       341 346 347 350 352 354 355 358 361
        ____________________________________
    341  22
    346  63  49
    347   0   0   0
    350  45  45   0  10
    352   6   3   1   3   2
    354  68  48   0  81   5  75
    355   0   1   0   0   0   0   0
    358   0   0   0   0   0   0   0   0
    361 153  92   0 137   6 269   0   1 347

    Genotypes  Obs.      Expected
   341 , 341    22      23.3859
   346 , 341    63      43.3072
   346 , 346    49      19.9396
   347 , 341    0        0.1237
   347 , 346    0        0.1143
   347 , 347    0        0.0000
   350 , 341    45      40.9563
   350 , 346    45      37.8224
   350 , 347    0        0.1081
   350 , 350    10      17.8306
   352 , 341    6        3.4646
   352 , 346    3        3.1995
   352 , 347    1        0.0091
   352 , 350    3        3.0258
   352 , 352    2        0.1234
   354 , 341    68      76.8394
   354 , 346    48      70.9598
   354 , 347    0        0.2027
   354 , 350    81      67.1077
   354 , 352    5        5.6768
   354 , 354    75      62.8501
   355 , 341    0        0.1237
   355 , 346    1        0.1143
   355 , 347    0        0.0003
   355 , 350    0        0.1081
   355 , 352    0        0.0091
   355 , 354    0        0.2027
   355 , 355    0        0.0000
   358 , 341    0        0.1237
   358 , 346    0        0.1143
   358 , 347    0        0.0003
   358 , 350    0        0.1081
   358 , 352    0        0.0091
   358 , 354    0        0.2027
   358 , 355    0        0.0003
   358 , 358    0        0.0000
   361 , 341    153    167.2896
   361 , 346    92     154.4891
   361 , 347    0        0.4414
   361 , 350    137    146.1025
   361 , 352    6       12.3591
   361 , 354    269    274.1077
   361 , 355    0        0.4414
   361 , 358    1        0.4414
   361 , 361    347    298.1639


    Expected number of homozygotes  : 422.2935
    Observed number of homozygotes  : 505
    Expected number of heterozygotes: 1109.7065
    Observed number of heterozygotes: 1027


    Allele frequencies and Fis:
    -------------------------------------------------------
                                           Fis
                                           ----------------
    Allele     Sample count     Frequency   W&C      R&H
     341           379            0.1237   -0.0083
     346           350            0.1142    0.1875
     347           1              0.0003    0.0000
     350           331            0.1080   -0.0530
     352           28             0.0091    0.1353
     354           621            0.2027    0.0491
     355           1              0.0003    0.0000
     358           1              0.0003    0.0000
     361           1352           0.4413    0.1293
    Tot            3064                     0.0746   0.0446
    -------------------------------------------------------

 Pop: IR   Locus: M53
-----------------------------------------

     Genotypic matrix:
       170 172 174 176
        ________________
    170  10
    172  37  19
    174 216 2881136
    176   1   0  18   2

    Genotypes  Obs.      Expected
   170 , 170    10      10.8315
   172 , 170    37      28.8045
   172 , 172    19      19.0278
   174 , 170    216    221.7075
   174 , 172    288    293.7220
   174 , 174    1136  1129.9800
   176 , 170    1        1.8251
   176 , 172    0        2.4179
   176 , 174    18      18.6105
   176 , 176    2        0.0733


    Expected number of homozygotes  : 1159.9125
    Observed number of homozygotes  : 1167
    Expected number of heterozygotes: 567.0875
    Observed number of heterozygotes: 560


    Allele frequencies and Fis:
    -------------------------------------------------------
                                           Fis
                                           ----------------
    Allele     Sample count     Frequency   W&C      R&H
     170           274            0.0793   -0.0066
     172           363            0.1051   -0.0002
     174           2794           0.8089    0.0226
     176           23             0.0067    0.1687
    Tot            3454                     0.0125   0.0552
    -------------------------------------------------------

 Pop: IR   Locus: Mm10-7
-----------------------------------------

     Genotypic matrix:
       195 197 199
        ____________
    195 126
    197  35   5
    199 573 114 850

    Genotypes  Obs.      Expected
   195 , 195    126    108.4787
   197 , 195    35      40.1586
   197 , 197    5        3.6890
   199 , 195    573    602.8840
   199 , 197    114    111.4634
   199 , 199    850    836.3263


    Expected number of homozygotes  : 948.4940
    Observed number of homozygotes  : 981
    Expected number of heterozygotes: 754.5060
    Observed number of heterozygotes: 722


    Allele frequencies and Fis:
    -------------------------------------------------------
                                           Fis
                                           ----------------
    Allele     Sample count     Frequency   W&C      R&H
     195           860            0.2525    0.0545
     197           159            0.0467    0.0173
     199           2387           0.7008    0.0383
    Tot            3406                     0.0431   0.0344
    -------------------------------------------------------

 Pop: IR   Locus: Mm5-1
-----------------------------------------

     Genotypic matrix:
       214 218 222
        ____________
    214  29
    218 3461012
    222  55 256  27

    Genotypes  Obs.      Expected
   214 , 214    29      30.4758
   218 , 214    346    349.4735
   218 , 218    1012   999.3114
   222 , 214    55      48.5749
   222 , 218    256    277.9037
   222 , 222    27      19.2607


    Expected number of homozygotes  : 1049.0478
    Observed number of homozygotes  : 1068
    Expected number of heterozygotes: 675.9522
    Observed number of heterozygotes: 657


    Allele frequencies and Fis:
    -------------------------------------------------------
                                           Fis
                                           ----------------
    Allele     Sample count     Frequency   W&C      R&H
     214           459            0.1330   -0.0074
     218           2626           0.7612    0.0405
     222           365            0.1058    0.0474
    Tot            3450                     0.0280   0.0228
    -------------------------------------------------------

 Pop: IR   Locus: ss10-4
-----------------------------------------

     Genotypic matrix:
        99 103 105 107 109
        ____________________
    99   4
    103   3   0
    105  22  11 352
    107  32  18 711 549
    109   0   0   1   2   1

    Genotypes  Obs.      Expected
    99 , 99     4        0.6098
   103 , 99     3        0.6098
   103 , 103    0        0.1454
   105 , 99     22      27.6121
   105 , 103    11      13.5937
   105 , 105    352    307.5567
   107 , 99     32      35.4632
   107 , 103    18      17.4588
   107 , 105    711    790.5567
   107 , 107    549    507.3967
   109 , 99     0        0.0953
   109 , 103    0        0.0469
   109 , 105    1        2.1240
   109 , 107    2        2.7279
   109 , 109    1        0.0029


    Expected number of homozygotes  : 815.7115
    Observed number of homozygotes  : 906
    Expected number of heterozygotes: 890.2885
    Observed number of heterozygotes: 800


    Allele frequencies and Fis:
    -------------------------------------------------------
                                           Fis
                                           ----------------
    Allele     Sample count     Frequency   W&C      R&H
     99            65             0.0191    0.1063
     103           32             0.0094   -0.0092
     105           1449           0.4247    0.1066
     107           1861           0.5454    0.0984
     109           5              0.0015    0.3994
    Tot            3412                     0.1014   0.1501
    -------------------------------------------------------

 Pop: IR   Locus: ss13-8
-----------------------------------------

     Genotypic matrix:
       171 174 177 179 181 183 185
        ____________________________
    171  23
    174   0   0
    177   3   0   0
    179  32   0  13  23
    181 388   2  27 158 977
    183   7   0   0   0  69   3
    185   0   0   0   3   4   0   0

    Genotypes  Obs.      Expected
   171 , 171    23      32.6451
   174 , 171    0        0.2749
   174 , 174    0        0.0003
   177 , 171    3        5.9105
   177 , 174    0        0.0248
   177 , 177    0        0.2608
   179 , 171    32      34.6382
   179 , 174    0        0.1455
   179 , 177    13       3.1291
   179 , 179    23       9.1325
   181 , 171    388    357.6529
   181 , 174    2        1.5027
   181 , 177    27      32.3090
   181 , 179    158    189.3457
   181 , 181    977    977.1588
   183 , 171    7       11.2712
   183 , 174    0        0.0474
   183 , 177    0        1.0182
   183 , 179    0        5.9671
   183 , 181    69      61.6125
   183 , 183    3        0.9590
   185 , 171    0        0.9622
   185 , 174    0        0.0040
   185 , 177    0        0.0869
   185 , 179    3        0.5094
   185 , 181    4        5.2596
   185 , 183    0        0.1658
   185 , 185    0        0.0061


    Expected number of homozygotes  : 1020.1626
    Observed number of homozygotes  : 1026
    Expected number of heterozygotes: 711.8374
    Observed number of heterozygotes: 706


    Allele frequencies and Fis:
    -------------------------------------------------------
                                           Fis
                                           ----------------
    Allele     Sample count     Frequency   W&C      R&H
     171           476            0.1374   -0.0470
     174           2              0.0006   -0.0003
     177           43             0.0124   -0.0123
     179           252            0.0727    0.1187
     181           2602           0.7512   -0.0005
     183           82             0.0237    0.0510
     185           7              0.0020   -0.0017
    Tot            3464                     0.0082   0.0175
    -------------------------------------------------------

 Pop: IR   Locus: TGNa
-----------------------------------------

     Genotypic matrix:
       184 201 203 205 209 210
        ________________________
    184   4
    201   3  15
    203  96 1181129
    205   6  21 287  23
    209   3   1   4   4   0
    210   2   0   9   0   0   0

    Genotypes  Obs.      Expected
   184 , 184    4        2.0014
   201 , 184    3        5.9188
   201 , 201    15       4.3137
   203 , 184    96      94.8379
   203 , 201    118    139.0420
   203 , 203    1129  1113.5419
   205 , 184    6       12.4535
   205 , 201    21      18.2580
   205 , 203    287    292.5509
   205 , 205    23      19.1551
   209 , 184    3        0.4106
   209 , 201    1        0.6019
   209 , 203    4        9.6445
   209 , 205    4        1.2665
   209 , 209    0        0.0191
   210 , 184    2        0.3763
   210 , 201    0        0.5518
   210 , 203    9        8.8408
   210 , 205    0        1.1609
   210 , 209    0        0.0383
   210 , 210    0        0.0159


    Expected number of homozygotes  : 1139.0473
    Observed number of homozygotes  : 1171
    Expected number of heterozygotes: 585.9527
    Observed number of heterozygotes: 554


    Allele frequencies and Fis:
    -------------------------------------------------------
                                           Fis
                                           ----------------
    Allele     Sample count     Frequency   W&C      R&H
     184           118            0.0342    0.0351
     201           173            0.0501    0.1301
     203           2772           0.8035    0.0568
     205           364            0.1055    0.0236
     209           12             0.0035   -0.0032
     210           11             0.0032   -0.0029
    Tot            3450                     0.0545   0.0367
    -------------------------------------------------------

 Pop: IR   Locus: FS15
-----------------------------------------

     Genotypic matrix:
       213 216
        ________
    213 625
    216 851 205

    Genotypes  Obs.      Expected
   213 , 213    625    656.3672
   216 , 213    851    788.2657
   216 , 216    205    236.3672


    Expected number of homozygotes  : 892.7343
    Observed number of homozygotes  : 830
    Expected number of heterozygotes: 788.2657
    Observed number of heterozygotes: 851


    Allele frequencies and Fis:
    -------------------------------------------------------
                                           Fis
                                           ----------------
    Allele     Sample count     Frequency   W&C      R&H
     213           2101           0.6249   -0.0796
     216           1261           0.3751   -0.0796
    Tot            3362                    -0.0796  -0.0796
    -------------------------------------------------------

 Pop: IR   Locus: fs44
-----------------------------------------

     Genotypic matrix:
       202 206 214 216
        ________________
    202 272
    206  11   2
    214 726   4 432
    216 118   3  89   7

    Genotypes  Obs.      Expected
   202 , 202    272    293.9288
   206 , 202    11       9.2510
   206 , 206    2        0.0694
   214 , 202    726    707.6997
   214 , 206    4       11.1289
   214 , 214    432    425.4292
   216 , 202    118     94.1918
   216 , 206    3        1.4812
   216 , 214    89     113.3129
   216 , 216    7        7.5071


    Expected number of homozygotes  : 726.9345
    Observed number of homozygotes  : 713
    Expected number of heterozygotes: 937.0655
    Observed number of heterozygotes: 951


    Allele frequencies and Fis:
    -------------------------------------------------------
                                           Fis
                                           ----------------
    Allele     Sample count     Frequency   W&C      R&H
     202           1399           0.4204   -0.0541
     206           22             0.0066    0.1767
     214           1683           0.5057    0.0158
     216           224            0.0673   -0.0049
    Tot            3328                    -0.0149   0.0492
    -------------------------------------------------------

 Pop: IR   Locus: fs46
-----------------------------------------

     Genotypic matrix:
       195 197
        ________
    195 396
    197 740 201

    Genotypes  Obs.      Expected
   195 , 195    396    438.7377
   197 , 195    740    654.5245
   197 , 197    201    243.7377


    Expected number of homozygotes  : 682.4755
    Observed number of homozygotes  : 597
    Expected number of heterozygotes: 654.5245
    Observed number of heterozygotes: 740


    Allele frequencies and Fis:
    -------------------------------------------------------
                                           Fis
                                           ----------------
    Allele     Sample count     Frequency   W&C      R&H
     195           1532           0.5729   -0.1306
     197           1142           0.4271   -0.1306
    Tot            2674                    -0.1306  -0.1307
    -------------------------------------------------------

 Pop: IR   Locus: fs48
-----------------------------------------

     Genotypic matrix:
       243 248 250
        ____________
    243 246
    248   1   1
    250 445   2 283

    Genotypes  Obs.      Expected
   243 , 243    246    224.7841
   248 , 243    1        2.3990
   248 , 248    1        0.0051
   250 , 243    445    486.0327
   250 , 248    2        2.5908
   250 , 250    283    262.1882


    Expected number of homozygotes  : 486.9775
    Observed number of homozygotes  : 530
    Expected number of heterozygotes: 491.0225
    Observed number of heterozygotes: 448


    Allele frequencies and Fis:
    -------------------------------------------------------
                                           Fis
                                           ----------------
    Allele     Sample count     Frequency   W&C      R&H
     243           938            0.4796    0.0869
     248           5              0.0026    0.3989
     250           1013           0.5179    0.0852
    Tot            1956                     0.0877   0.2423
    -------------------------------------------------------

 Pop: IR   Locus: fs50
-----------------------------------------

     Genotypic matrix:
       247 249 254
        ____________
    247   8
    249  21  17
    254 165 2511091

    Genotypes  Obs.      Expected
   247 , 247    8        6.5382
   249 , 247    21      19.9072
   249 , 249    17      15.0290
   254 , 247    165    169.0164
   254 , 249    251    256.0348
   254 , 254    1091  1086.4744


    Expected number of homozygotes  : 1108.0415
    Observed number of homozygotes  : 1116
    Expected number of heterozygotes: 444.9585
    Observed number of heterozygotes: 437


    Allele frequencies and Fis:
    -------------------------------------------------------
                                           Fis
                                           ----------------
    Allele     Sample count     Frequency   W&C      R&H
     247           202            0.0650    0.0155
     249           306            0.0985    0.0143
     254           2598           0.8364    0.0213
    Tot            3106                     0.0179   0.0154
    -------------------------------------------------------

 Pop: IR   Locus: hic2.52
-----------------------------------------

     Genotypic matrix:
       209 211 213 216 217 219 222 226
        ________________________________
    209   7
    211   0   0
    213 115   0 600
    216   0   1   1   0
    217  55   0 473   0 122
    219   0   0   0   0   1   0
    222  17   0 171   0  85   0  13
    226   0   0   7   0   7   0   0   0

    Genotypes  Obs.      Expected
   209 , 209    7        6.0018
   211 , 209    0        0.0600
   211 , 211    0        0.0000
   213 , 209    115    118.0552
   213 , 211    0        0.5873
   213 , 213    600    577.3547
   216 , 209    0        0.1200
   216 , 211    1        0.0006
   216 , 213    1        1.1747
   216 , 216    0        0.0003
   217 , 209    55      51.9155
   217 , 211    0        0.2583
   217 , 213    473    508.0487
   217 , 216    0        0.5166
   217 , 217    122    111.5796
   219 , 209    0        0.0600
   219 , 211    0        0.0003
   219 , 213    0        0.5873
   219 , 216    0        0.0006
   219 , 217    1        0.2583
   219 , 219    0        0.0000
   222 , 209    17      17.9454
   222 , 211    0        0.0893
   222 , 213    171    175.6145
   222 , 216    0        0.1786
   222 , 217    85      77.2275
   222 , 219    0        0.0893
   222 , 222    13      13.3028
   226 , 209    0        0.8403
   226 , 211    0        0.0042
   226 , 213    7        8.2228
   226 , 216    0        0.0084
   226 , 217    7        3.6160
   226 , 219    0        0.0042
   226 , 222    0        1.2499
   226 , 226    0        0.0272


    Expected number of homozygotes  : 708.2663
    Observed number of homozygotes  : 742
    Expected number of heterozygotes: 966.7337
    Observed number of heterozygotes: 933


    Allele frequencies and Fis:
    -------------------------------------------------------
                                           Fis
                                           ----------------
    Allele     Sample count     Frequency   W&C      R&H
     209           201            0.0600    0.0106
     211           1              0.0003    0.0000
     213           1967           0.5872    0.0558
     216           2              0.0006   -0.0003
     217           865            0.2582    0.0325
     219           1              0.0003    0.0000
     222           299            0.0893   -0.0022
     226           14             0.0042   -0.0039
    Tot            3350                     0.0349   0.0073
    -------------------------------------------------------

 Pop: IR   Locus: hic4.30
-----------------------------------------

     Genotypic matrix:
       248 252 256 275 279 283 287 299
        ________________________________
    248  12
    252   0   0
    256 128   3 868
    275   4   0  73   6
    279   6   0  16   3   0
    283  21   0 276  12   0  55
    287   0   0  12   0   0   3   0
    299   0   0   1   0   0   2   0   1

    Genotypes  Obs.      Expected
   248 , 248    12       5.5455
   252 , 248    0        0.1828
   252 , 252    0        0.0010
   256 , 248    128    136.8082
   256 , 252    3        2.2428
   256 , 256    868    838.7912
   275 , 248    4        6.3377
   275 , 252    0        0.1039
   275 , 256    73      77.7489
   275 , 275    6        1.7835
   279 , 248    6        1.5235
   279 , 252    0        0.0250
   279 , 256    16      18.6896
   279 , 275    3        0.8658
   279 , 279    0        0.0999
   283 , 248    21      25.8382
   283 , 252    0        0.4236
   283 , 256    276    316.9764
   283 , 275    12      14.6840
   283 , 279    0        3.5298
   283 , 283    55      29.8621
   287 , 248    0        0.9141
   287 , 252    0        0.0150
   287 , 256    12      11.2138
   287 , 275    0        0.5195
   287 , 279    0        0.1249
   287 , 283    3        2.1179
   287 , 287    0        0.0350
   299 , 248    0        0.3047
   299 , 252    0        0.0050
   299 , 256    1        3.7379
   299 , 275    0        0.1732
   299 , 279    0        0.0416
   299 , 283    2        0.7060
   299 , 287    0        0.0250
   299 , 299    1        0.0033


    Expected number of homozygotes  : 876.1215
    Observed number of homozygotes  : 942
    Expected number of heterozygotes: 625.8785
    Observed number of heterozygotes: 560


    Allele frequencies and Fis:
    -------------------------------------------------------
                                           Fis
                                           ----------------
    Allele     Sample count     Frequency   W&C      R&H
     248           183            0.0609    0.0751
     252           3              0.0010   -0.0007
     256           2245           0.7473    0.1030
     275           104            0.0346    0.0840
     279           25             0.0083   -0.0081
     283           424            0.1411    0.1381
     287           15             0.0050   -0.0047
     299           5              0.0017    0.3993
    Tot            3004                     0.1053   0.0974
    -------------------------------------------------------

 Pop: IR   Locus: Ss11-12
-----------------------------------------

     Genotypic matrix:
       164 166 168 178 184 189 195 205 209
        ____________________________________
    164 456
    166  25   0
    168  19   0   1
    178 368  47  12 196
    184  31   1   0  21   7
    189  11   0   1   8   1   0
    195  49   0   2  30   1   0   3
    205 138   3   6 162   7   5  13  20
    209  42   1   2  20   2   3   2   7   1

    Genotypes  Obs.      Expected
   164 , 164    456    368.7888
   166 , 164    25      35.6295
   166 , 166    0        0.8489
   168 , 164    19      20.3597
   168 , 166    0        0.9829
   168 , 168    1        0.2744
   178 , 164    368    490.4845
   178 , 166    47      23.6786
   178 , 168    12      13.5306
   178 , 178    196    162.8285
   184 , 164    31      36.0923
   184 , 166    1        1.7424
   184 , 168    0        0.9956
   184 , 178    21      23.9861
   184 , 184    7        0.8712
   189 , 164    11      13.4189
   189 , 166    0        0.6478
   189 , 168    1        0.3702
   189 , 178    8        8.9179
   189 , 184    1        0.6562
   189 , 189    0        0.1178
   195 , 164    49      47.6603
   195 , 166    0        2.3008
   195 , 168    2        1.3148
   195 , 178    30      31.6739
   195 , 184    1        2.3307
   195 , 189    0        0.8666
   195 , 195    3        1.5239
   205 , 164    138    176.2968
   205 , 166    3        8.5109
   205 , 168    6        4.8634
   205 , 178    162    117.1628
   205 , 184    7        8.6214
   205 , 189    5        3.2054
   205 , 195    13      11.3847
   205 , 205    20      21.0009
   209 , 164    42      37.4804
   209 , 166    1        1.8094
   209 , 168    2        1.0339
   209 , 178    20      24.9086
   209 , 184    2        1.8329
   209 , 189    3        0.6815
   209 , 195    2        2.4204
   209 , 205    7        8.9530
   209 , 209    1        0.9399


    Expected number of homozygotes  : 557.1944
    Observed number of homozygotes  : 684
    Expected number of heterozygotes: 1166.8056
    Observed number of heterozygotes: 1040


    Allele frequencies and Fis:
    -------------------------------------------------------
                                           Fis
                                           ----------------
    Allele     Sample count     Frequency   W&C      R&H
     164           1595           0.4626    0.2035
     166           77             0.0223   -0.0226
     168           44             0.0128    0.0334
     178           1060           0.3074    0.0904
     184           78             0.0226    0.1608
     189           29             0.0084   -0.0082
     195           103            0.0299    0.0295
     205           381            0.1105   -0.0059
     209           81             0.0235    0.0015
    Tot            3448                     0.1087   0.0446
    -------------------------------------------------------

 Pop: IR   Locus: AHT130
-----------------------------------------

     Genotypic matrix:
       125 127 129
        ____________
    125 166
    127 603 458
    129 129 220  26

    Genotypes  Obs.      Expected
   125 , 125    166    176.5582
   127 , 125    603    577.6759
   127 , 127    458    471.8049
   129 , 125    129    133.2076
   129 , 127    220    217.7143
   129 , 129    26      25.0390


    Expected number of homozygotes  : 673.4021
    Observed number of homozygotes  : 650
    Expected number of heterozygotes: 928.5979
    Observed number of heterozygotes: 952


    Allele frequencies and Fis:
    -------------------------------------------------------
                                           Fis
                                           ----------------
    Allele     Sample count     Frequency   W&C      R&H
     125           1064           0.3321   -0.0297
     127           1739           0.5428   -0.0347
     129           401            0.1252    0.0055
    Tot            3204                    -0.0252  -0.0155
    -------------------------------------------------------

 Pop: IR   Locus: Ag8
-----------------------------------------

     Genotypic matrix:
       125 127 132
        ____________
    125 134
    127 189  89
    132 342 303 299

    Genotypes  Obs.      Expected
   125 , 125    134    117.5954
   127 , 125    189    197.4659
   127 , 127    89      82.6688
   132 , 125    342    366.3434
   132 , 127    303    307.1966
   132 , 132    299    284.7300


    Expected number of homozygotes  : 484.9941
    Observed number of homozygotes  : 522
    Expected number of heterozygotes: 871.0059
    Observed number of heterozygotes: 834


    Allele frequencies and Fis:
    -------------------------------------------------------
                                           Fis
                                           ----------------
    Allele     Sample count     Frequency   W&C      R&H
     125           799            0.2946    0.0582
     127           670            0.2471    0.0251
     132           1243           0.4583    0.0424
    Tot            2712                     0.0425   0.0415
    -------------------------------------------------------

 Pop: IR   Locus: Ss7-1
-----------------------------------------

     Genotypic matrix:
         1   2   3   4   5
        ____________________
     1 192
     2  57  12
     3 178  14  26
     4  20   5   3   2
     5 318  58 114  15 265

    Genotypes  Obs.      Expected
     1 , 1      192    178.8995
     2 , 1      57      59.1341
     2 , 2      12       4.8506
     3 , 1      178    135.1103
     3 , 2      14      22.3066
     3 , 3      26      25.4126
     4 , 1      20      17.5905
     4 , 2      5        2.9042
     4 , 3      3        6.6355
     4 , 4      2        0.4228
     5 , 1      318    387.3661
     5 , 2      58      63.9539
     5 , 3      114    146.1224
     5 , 4      15      19.0242
     5 , 5      265    209.2667


    Expected number of homozygotes  : 418.8522
    Observed number of homozygotes  : 497
    Expected number of heterozygotes: 860.1478
    Observed number of heterozygotes: 782


    Allele frequencies and Fis:
    -------------------------------------------------------
                                           Fis
                                           ----------------
    Allele     Sample count     Frequency   W&C      R&H
     1             957            0.3741    0.0437
     2             158            0.0618    0.0965
     3             361            0.1411    0.0038
     4             47             0.0184    0.0684
     5             1035           0.4046    0.1809
    Tot            2558                     0.0909   0.0740
    -------------------------------------------------------

 Pop: IR   Locus: fs41
-----------------------------------------

     Genotypic matrix:
       232 235 237 239 243 245 247
        ____________________________
    232   0
    235   0 128
    237   0  38  11
    239   0   0   0   1
    243   0   1   0   0   0
    245   0   1   0   0   0   0
    247   1 134  28   1   0   3  74

    Genotypes  Obs.      Expected
   232 , 232    0        0.0000
   235 , 232    0        0.5113
   235 , 235    128    109.6730
   237 , 232    0        0.1046
   237 , 235    38      44.9941
   237 , 237    11       4.5517
   239 , 232    0        0.0036
   239 , 235    0        1.5339
   239 , 237    0        0.3139
   239 , 239    1        0.0036
   243 , 232    0        0.0012
   243 , 235    1        0.5113
   243 , 237    0        0.1046
   243 , 239    0        0.0036
   243 , 243    0        0.0000
   245 , 232    0        0.0048
   245 , 235    1        2.0452
   245 , 237    0        0.4185
   245 , 239    0        0.0143
   245 , 243    0        0.0048
   245 , 245    0        0.0071
   247 , 232    1        0.3746
   247 , 235    134    161.0583
   247 , 237    28      32.9608
   247 , 239    1        1.1237
   247 , 243    0        0.3746
   247 , 245    3        1.4982
   247 , 247    74      58.8050


    Expected number of homozygotes  : 173.0404
    Observed number of homozygotes  : 214
    Expected number of heterozygotes: 247.9596
    Observed number of heterozygotes: 207


    Allele frequencies and Fis:
    -------------------------------------------------------
                                           Fis
                                           ----------------
    Allele     Sample count     Frequency   W&C      R&H
     232           1              0.0012    0.0000
     235           430            0.5107    0.1742
     237           88             0.1045    0.1636
     239           3              0.0036    0.6661
     243           1              0.0012    0.0000
     245           4              0.0048   -0.0036
     247           315            0.3741    0.1541
    Tot            842                      0.1654   0.1650
    -------------------------------------------------------

 Pop: IR   Locus: hic1.95
-----------------------------------------

     Genotypic matrix:
       147 151 160 164 168
        ____________________
    147  44
    151 129  74
    160   5  14   2
    164  75 140   6  52
    168   3  25   3  14   1

    Genotypes  Obs.      Expected
   147 , 147    44      38.2353
   151 , 147    129    116.6240
   151 , 151    74      88.4399
   160 , 147    5        8.1841
   160 , 151    14      12.4399
   160 , 160    2        0.4228
   164 , 147    75      86.7008
   164 , 151    140    131.7852
   164 , 160    6        9.2481
   164 , 164    52      48.8414
   168 , 147    3       12.0205
   168 , 151    25      18.2711
   168 , 160    3        1.2822
   168 , 164    14      13.5831
   168 , 168    1        0.9216


    Expected number of homozygotes  : 176.8610
    Observed number of homozygotes  : 173
    Expected number of heterozygotes: 410.1390
    Observed number of heterozygotes: 414


    Allele frequencies and Fis:
    -------------------------------------------------------
                                           Fis
                                           ----------------
    Allele     Sample count     Frequency   W&C      R&H
     147           300            0.2555    0.0516
     151           456            0.3884   -0.1036
     160           32             0.0273    0.1013
     164           339            0.2888    0.0262
     168           47             0.0400    0.0035
    Tot            1174                    -0.0094   0.0239
    -------------------------------------------------------

Tables of allelic frequencies for each locus:

 Locus: Mon16
------------------
   Pop     Alleles                             Genes
           ----------------------------------- -----
           154   158   160   162   164   166   
IR         0.082 0.064 0.196 0.061 0.596 0.000 3554  

 Locus: Mon17
------------------
   Pop     Alleles                 Genes
           ----------------------- -----
           108   110   112   114   
IR         0.630 0.235 0.003 0.132 3558  

 Locus: Mon25
------------------
   Pop     Alleles                                         Genes
           ----------------------------------------------- -----
           124   128   136   138   140   142   146   150   
IR         0.021 0.081 0.085 0.000 0.488 0.012 0.311 0.003 3558  

 Locus: Mon41
------------------
   Pop     Alleles           Genes
           ----------------- -----
           177   179   183   
IR         0.337 0.034 0.629 3552  

 Locus: Mon69
------------------
   Pop     Alleles                                               Genes
           ----------------------------------------------------- -----
           207   209   211   215   217   220   222   224   226   
IR         0.005 0.025 0.000 0.328 0.427 0.121 0.061 0.001 0.032 3548  

 Locus: Mon19
------------------
   Pop     Alleles                             Genes
           ----------------------------------- -----
           185   187   189   191   193   195   
IR         0.145 0.282 0.025 0.065 0.192 0.291 3556  

 Locus: Mon32
------------------
   Pop     Alleles           Genes
           ----------------- -----
           101   108   112   
IR         0.548 0.042 0.411 3556  

 Locus: Mon38
------------------
   Pop     Alleles                       Genes
           ----------------------------- -----
           286   288   290   292   294   
IR         0.272 0.001 0.682 0.000 0.045 3544  

 Locus: Mon65
------------------
   Pop     Alleles     Genes
           ----------- -----
           148   157   
IR         0.565 0.435 3558  

 Locus: Mon66
------------------
   Pop     Alleles     Genes
           ----------- -----
           89    94    
IR         0.569 0.431 3562  

 Locus: Mon67
------------------
   Pop     Alleles                 Genes
           ----------------------- -----
           166   174   176   185   
IR         0.029 0.947 0.024 0.000 3560  

 Locus: Mon68
------------------
   Pop     Alleles                 Genes
           ----------------------- -----
           231   233   235   251   
IR         0.219 0.559 0.180 0.043 3542  

 Locus: Mon70
------------------
   Pop     Alleles                       Genes
           ----------------------------- -----
           211   213   215   217   219   
IR         0.260 0.001 0.244 0.254 0.241 3548  

 Locus: Mon29
------------------
   Pop     Alleles     Genes
           ----------- -----
           182   183   
IR         0.807 0.193 3520  

 Locus: Mon31
------------------
   Pop     Alleles                       Genes
           ----------------------------- -----
           97    99    105   108   109   
IR         0.512 0.033 0.126 0.000 0.328 3558  

 Locus: Mon35
------------------
   Pop     Alleles                 Genes
           ----------------------- -----
           162   169   173   175   
IR         0.630 0.283 0.071 0.016 3548  

 Locus: Mon36
------------------
   Pop     Alleles                 Genes
           ----------------------- -----
           212   214   218   224   
IR         0.437 0.370 0.141 0.052 3554  

 Locus: Mon42
------------------
   Pop     Alleles                       Genes
           ----------------------------- -----
           112   114   120   122   124   
IR         0.000 0.484 0.130 0.123 0.262 3554  

 Locus: Mon49
------------------
   Pop     Alleles                 Genes
           ----------------------- -----
           139   142   146   149   
IR         0.856 0.036 0.004 0.103 3560  

 Locus: Mon9
------------------
   Pop     Alleles                                   Genes
           ----------------------------------------- -----
           275   277   281   289   291   293   296   
IR         0.113 0.284 0.021 0.004 0.037 0.540 0.001 3532  

 Locus: A226
------------------
   Pop     Alleles           Genes
           ----------------- -----
           134   138   140   
IR         0.883 0.117 0.001 3492  

 Locus: A248
------------------
   Pop     Alleles                 Genes
           ----------------------- -----
           140   142   144   147   
IR         0.810 0.000 0.166 0.023 3412  

 Locus: Ag6
------------------
   Pop     Alleles                       Genes
           ----------------------------- -----
           143   145   147   149   152   
IR         0.196 0.669 0.026 0.025 0.084 3176  

 Locus: Hj35
------------------
   Pop     Alleles                                               Genes
           ----------------------------------------------------- -----
           341   346   347   350   352   354   355   358   361   
IR         0.124 0.114 0.000 0.108 0.009 0.203 0.000 0.000 0.441 3064  

 Locus: M53
------------------
   Pop     Alleles                 Genes
           ----------------------- -----
           170   172   174   176   
IR         0.079 0.105 0.809 0.007 3454  

 Locus: Mm10-7
------------------
   Pop     Alleles           Genes
           ----------------- -----
           195   197   199   
IR         0.252 0.047 0.701 3406  

 Locus: Mm5-1
------------------
   Pop     Alleles           Genes
           ----------------- -----
           214   218   222   
IR         0.133 0.761 0.106 3450  

 Locus: ss10-4
------------------
   Pop     Alleles                       Genes
           ----------------------------- -----
           99    103   105   107   109   
IR         0.019 0.009 0.425 0.545 0.001 3412  

 Locus: ss13-8
------------------
   Pop     Alleles                                   Genes
           ----------------------------------------- -----
           171   174   177   179   181   183   185   
IR         0.137 0.001 0.012 0.073 0.751 0.024 0.002 3464  

 Locus: TGNa
------------------
   Pop     Alleles                             Genes
           ----------------------------------- -----
           184   201   203   205   209   210   
IR         0.034 0.050 0.803 0.106 0.003 0.003 3450  

 Locus: FS15
------------------
   Pop     Alleles     Genes
           ----------- -----
           213   216   
IR         0.625 0.375 3362  

 Locus: fs44
------------------
   Pop     Alleles                 Genes
           ----------------------- -----
           202   206   214   216   
IR         0.420 0.007 0.506 0.067 3328  

 Locus: fs46
------------------
   Pop     Alleles     Genes
           ----------- -----
           195   197   
IR         0.573 0.427 2674  

 Locus: fs48
------------------
   Pop     Alleles           Genes
           ----------------- -----
           243   248   250   
IR         0.480 0.003 0.518 1956  

 Locus: fs50
------------------
   Pop     Alleles           Genes
           ----------------- -----
           247   249   254   
IR         0.065 0.099 0.836 3106  

 Locus: hic2.52
------------------
   Pop     Alleles                                         Genes
           ----------------------------------------------- -----
           209   211   213   216   217   219   222   226   
IR         0.060 0.000 0.587 0.001 0.258 0.000 0.089 0.004 3350  

 Locus: hic4.30
------------------
   Pop     Alleles                                         Genes
           ----------------------------------------------- -----
           248   252   256   275   279   283   287   299   
IR         0.061 0.001 0.747 0.035 0.008 0.141 0.005 0.002 3004  

 Locus: Ss11-12
------------------
   Pop     Alleles                                               Genes
           ----------------------------------------------------- -----
           164   166   168   178   184   189   195   205   209   
IR         0.463 0.022 0.013 0.307 0.023 0.008 0.030 0.110 0.023 3448  

 Locus: AHT130
------------------
   Pop     Alleles           Genes
           ----------------- -----
           125   127   129   
IR         0.332 0.543 0.125 3204  

 Locus: Ag8
------------------
   Pop     Alleles           Genes
           ----------------- -----
           125   127   132   
IR         0.295 0.247 0.458 2712  

 Locus: Ss7-1
------------------
   Pop     Alleles                       Genes
           ----------------------------- -----
           1     2     3     4     5     
IR         0.374 0.062 0.141 0.018 0.405 2558  

 Locus: fs41
------------------
   Pop     Alleles                                   Genes
           ----------------------------------------- -----
           232   235   237   239   243   245   247   
IR         0.001 0.511 0.105 0.004 0.001 0.005 0.374 842   

 Locus: hic1.95
------------------
   Pop     Alleles                       Genes
           ----------------------------- -----
           147   151   160   164   168   
IR         0.256 0.388 0.027 0.289 0.040 1174  


Normal ending.
